# Supplementary material for: A Multi-Task Learning Model Based on DTP-MMoE for Identification of Olive Oil Multi-Adulteration Using Raman Spectroscopy
Source: Foods. 2026 Jun 5;15(11):2030. doi: 10.3390/foods15112030 (PMC13256638; doi:10.3390/foods15112030)
Supplement: Supplementary file 1 [file foods-15-02030-s001.zip]

Archive with 1 entries (1 files):
- foods-4319596-supplementary.pdf
